# Supplementary material for: Mechanism of Paeoniflorin on ANIT-Induced Cholestatic Liver Injury Using Integrated Metabolomics and Network Pharmacology
Source: Front Pharmacol. 2021 Aug 30;12:737630. doi: 10.3389/fphar.2021.737630 (PMC8435635; doi:10.3389/fphar.2021.737630)
Supplement: Supplementary file 1 [file Table1.XLS]

## Sheet: Sheet1
AST (U/L)	Control	ANIT	UDCA	PHL	PFH
	30.7864	286.577	233.877	175.805	234.874
	33.7647	289.106	221.702	264.662	196.595
	45.5106	275.335	229.155	226.067	158.651
	32.4716	265.531	211.657	263.483	208.062
	30.7864	241.798	233.877	229.35	217.107
	35.5275	282.805	220.779	244.984	231.982
ALT (U/L)	Control	ANIT	UDCA	PHL	PFH
	28.2156	224.498	162.971	127.026	72.0736
	16.2574	209.034	136.068	175.33	89.4532
	19.0543	251.025	145.876	121.764	95.6347
	35.0389	230.197	118.462	165.71	81.8969
	21.1553	221.988	177.932	185.228	88.584
	29.4318	204.8	128.673	160.337	150.506
TBIL (μmol/L）	Control	ANIT	UDCA	PHL	PFH
	0.8854	128.631	66.1174	92.6179	35.5399
	2.2444	130.67	87.8614	79.7074	48.4504
	4.9624	124.554	63.3994	72.2329	33.5014
	2.2444	108.246	47.0914	78.3484	45.0529
	3.6034	128.631	49.8094	59.3224	64.7584
	4.9624	127.952	70.1944	66.1174	60.6814
TBA (μmol/L)	Control	ANIT	UDCA	PHL	PFH
	15.6658	233.29	176.501	198.564	180.809
	10.1828	213.316	162.141	204.047	190.209
	14.8825	224.935	152.219	214.099	188.903
	13.0548	213.708	171.802	195.17	193.603
	12.2715	239.426	182.768	184.856	166.319
	10.9661	237.206	136.815	210.705	168.407
ALP (U/L)	Control	ANIT	UDCA	PHL	PFH
	17.9798	82.2559	38.9226	48.8889	50.5051
	29.6296	77.8451	64.1751	54.9495	42.3906
	24.9158	93.8384	55.6902	56.3636	45.1178
	36.7003	78.8552	72.1212	62.5589	46.33
	14.4781	80.8418	50.101	57.9798	44.7138
	17.3064	77.8788	71.5825	63.5017	47.6768
ALB (g/L)	Control	ANIT	UDCA	PHL	PFH
	27.0067	23.3072	27.7466	27.5617	27.7466
	21.0874	22.4439	26.7601	27.5617	28.3632
	27.5	22.9372	27.7466	29.5964	27.7466
	23.0605	17.6962	26.6368	25.6502	27.3767
	29.9664	20.4709	28.8565	27.2534	29.4731
	27.0067	21.0258	28.7332	24.9103	29.4731
