# Supplementary material for: Mechanism of Paeoniflorin on ANIT-Induced Cholestatic Liver Injury Using Integrated Metabolomics and Network Pharmacology
Source: Front Pharmacol. 2021 Aug 30;12:737630. doi: 10.3389/fphar.2021.737630 (PMC8435635; doi:10.3389/fphar.2021.737630)
Supplement: Supplementary file 3 [file Table2.XLS]

## Sheet: Sheet1
Inositol 1,3,4,5-Tetrakisphosphate	Control	ANIT	PFH	3-Methoxytyramine	Control	ANIT	PFH
	214867	234638	190444		594264	5.39492e+06	795969
	209736	188520	242117		338059	5.9346e+06	131801
	204081	226969	341565		4448.7	5.33632e+06	634548
	205338	185679	244908		873095	4.05785e+06	875573
	240986	172265	278384		744520	2.96384e+06	746782
	257195	215870	245384		597197	6.63247e+06	1.31351e+06
Sepiapterin	Control	ANIT	PFH	Homovanillic acid	Control	ANIT	PFH
	203311	157638	156803		438294	538756	246503
	166225	142302	149951		233037	687285	470197
	185114	153739	181686		384300	1.36972e+06	501282
	180995	161195	202395		345009	1.48309e+06	467756
	277405	145458	206494		633924	1.55314e+06	580520
	203311	166257	178172		352838	1.47833e+06	244745
N-Desmethylcitalopram	Control	ANIT	PFH	L-Phenylalanine	Control	ANIT	PFH
	460924	405933	499838		175101	86849.9	168611
	517190	405188	475583		165474	137127	160744
	659589	352204	556995		131348	129541	150431
	524396	476584	375608		129177	125519	147565
	483372	406719	603176		149494	90154.1	209070
	641885	233777	555084		149602	97963.9	142220
UDP-D-Xylose	Control	ANIT	PFH	Linoleic acid	Control	ANIT	PFH
	2039.53	229462	9398.28		677562	868007	731986
	1251.33	176328	7014.73		621915	847393	729390
	2631.51	139707	2001.81		619396	810162	727014
	2170.4	130083	6119.35		649934	803142	715240
	1939.24	212612	12264.7		621221	842156	711298
	1866.24	276734	4434.17		662781	756211	754157
Taurochenodesoxycholic acid	Control	ANIT	PFH	5-L-Glutamyl-taurine	Control	ANIT	PFH
	208614	38927.7	95595		677562	847393	731986
	291096	86673.7	252065		621915	756211	729390
	218337	89224	112024		619396	810162	727014
	244926	68538.1	207010		649934	803142	715240
	291309	50469.5	296681		621221	842156	711298
	296989	71933.4	158856		662781	868007	754157
L-Dopa	Control	ANIT	PFH	PE(15:0/18:4(6Z,9Z,12Z,15Z))	Control	ANIT	PFH
	178805	136652	149959		69510.4	11860.6	79251.3
	145559	132644	144532		110482	58101.7	61519.4
	157427	123829	150081		155256	39805.9	52018.4
	154699	131248	155638		94710	30847.1	102534
	151232	139446	150028		98552.8	47253	75135.1
	177823	133774	149106		125934	49695.8	133767
Phosphocreatine	Control	ANIT	PFH
	309963	340519	291947
	291602	358215	250366
	285199	349993	243531
	251461	336964	262673
	264813	337773	225981
	261584	320911	288693
