# Supplementary material for: Mechanism of Paeoniflorin on ANIT-Induced Cholestatic Liver Injury Using Integrated Metabolomics and Network Pharmacology
Source: Front Pharmacol. 2021 Aug 30;12:737630. doi: 10.3389/fphar.2021.737630 (PMC8435635; doi:10.3389/fphar.2021.737630)
Supplement: Supplementary file 4 [file DataSheet1.ZIP]

Archive with 1 entries (1 files):
- Figure 3-Original data of liver histopathology.docx
