# Supplementary material for: Mechanism of Paeoniflorin on ANIT-Induced Cholestatic Liver Injury Using Integrated Metabolomics and Network Pharmacology
Source: Front Pharmacol. 2021 Aug 30;12:737630. doi: 10.3389/fphar.2021.737630 (PMC8435635; doi:10.3389/fphar.2021.737630)
Supplement: Supplementary file 6 [file Table3.XLS]

## Sheet: Sheet1
ABCB1						CDC25B
			Area	IntDen	IOD/Area				Area	IntDen	IOD/Area
	Control	1	488276	83924.9	0.17188		Control	1	470515	76888.1	0.163413
		2	262272	51111.6	0.19488			2	292556	52859.6	0.180682
		3	419749	72433.4	0.172564			3	383652	61771.9	0.16101
	ANIT	1	241440	54282.2	0.224827		ANIT	1	195261	44238.5	0.226561
		2	230635	48758.8	0.211411			2	196235	45724.2	0.233008
		3	286407	60584.9	0.211534			3	249950	49579.8	0.198359
	PFL	1	350096	70618	0.20171		PFL	1	402911	67042.9	0.166396
		2	363608	70607.8	0.194187			2	324466	56862.3	0.175249
		3	265705	46756.6	0.175972			3	354675	62528.4	0.176298
	PFH	1	399233	61335.2	0.153633		PFH	1	295048	52268.7	0.177153
		2	454837	71190.1	0.156518			2	342561	54657.9	0.159557
		3	506803	82534.6	0.162853			3	482944	76303.9	0.157997
CYP2C9			Area	IntDen	IOD/Area	MAOB			Area	IntDen	IOD/Area
	Control	1	611788	107385	0.175527		Control	1	505313	76134.1	0.150667
		2	754817	123709	0.163893			2	527747	82392	0.15612
		3	602624	93337.2	0.154885			3	502144	79019.6	0.157364
	ANIT	1	102805	22316.4	0.217075		ANIT	1	295392	59348.9	0.200916
		2	789073	160822	0.203811			2	287238	59093.7	0.205731
		3	274271	52398.2	0.191045			3	333769	72149.4	0.216166
	PFL	1	125214	17813.8	0.142267		PFL	1	581707	107791	0.185301
		2	201853	24863.6	0.123177			2	583568	111746	0.191488
		3	265300	39431.1	0.148628			3	550179	98315.1	0.178697
	PFH	1	70155	9647.8	0.137521		PFH	1	430762	72275.6	0.167786
		2	67313	8369.56	0.124338			2	520811	92371.4	0.177361
		3	56600	8074.31	0.142656			3	550179	98315.1	0.178697
MTOR			Area	IntDen	IOD/Area
	Control	1	462184	69603.6	0.150597
		2	312797	32071.2	0.10253
		3	107361	14603.2	0.136019
	ANIT	1	149900	28223.2	0.18828
		2	130732	27968.1	0.213935
		3	188432	37043.4	0.196588
	PFL	1	455536	69387.1	0.15232
		2	475554	68808.8	0.144692
		3	380230	65062.3	0.171113
	PFH	1	119181	16520	0.138612
		2	108166	15927.7	0.147252
		3	157214	23616.3	0.150218
